# Supplementary material for: O-GlcNAcylation Links Nutrition to the Epigenetic Downregulation of UNC5A during Colon Carcinogenesis
Source: Cancers (Basel). 2020 Oct 28;12(11):3168. doi: 10.3390/cancers12113168 (PMC7693889; doi:10.3390/cancers12113168)
Supplement: Supplementary file 1 [file cancers-12-03168-s001.zip]

Archive with 1 entries (1 files):
- supplementary data decourcelle et al  cancers 2020 submitted version.pptx
